# Supplementary material for: The role of psychotropic medication, alcohol, illicit drugs, and suicidal intention in fatal motor vehicle accidents involving drivers with psychotic disorders
Source: Eur J Public Health. 2026 Feb 16;36(2):ckaf263. doi: 10.1093/eurpub/ckaf263 (PMC13017886; doi:10.1093/eurpub/ckaf263)
Supplement: ckaf263_Supplementary_Data [file ckaf263_supplementary_data.zip]

Archive with 3 entries (3 files):
- 31-Dec-2025_010409_ejph-2025-03-sr-0203-File002.docx
- ejph-2025-03-sr-0203-File002.docx
- 22-Jan-2026_062303_ejph-2025-03-sr-0203-File002.docx
